# Supplementary material for: Vorolanib, sunitinib, and axitinib: A comparative study of vascular endothelial growth factor receptor inhibitors and their anti-angiogenic effects
Source: PLoS One. 2024 Jun 4;19(6):e0304782. doi: 10.1371/journal.pone.0304782 (PMC11149885; doi:10.1371/journal.pone.0304782)
Supplement: S1 Dataset — (XLSX) [file pone.0304782.s004.xlsx]

## Sheet: Fig 2B
	10uM	10uM	10uM
	Avg % Inhibition	Avg % Inhibition	Avg % Inhibition
RTK	Vorolanib	Sunitinib	Axitinib
FGFR1	65.32	93.09	96.44
FGFR2	90.82	98.03	98.81
FGFR3	86.13	95	98.14
VEGFR1	77.43	93.14	97.53
VEGFR2	86.6	92.12	90.96
VEGFR3	98.55	99.18	99.21
PDGFRb	94.8	97.19	98.71
TIE2	21.27	43.82	89.11

## Sheet: Fig 3A B
VEGFR1
%Activity
	Conc.(M)	Vorolanib	Sunitinib	Axitinib
	1e-05	15.8159	2.53426	-0.870868
	3.33333e-06	22.8415	8.53186	-0.887643
	1.11111e-06	42.0703	20.582	-0.314477
	3.7037e-07	64.4536	35.2517	2.13021
	1.23457e-07	76.3376	52.1573	5.07291
	4.11523e-08	79.6288	63.6971	9.9584
	1.37174e-08	89.3791	78.1793	18.9908
	4.57247e-09	88.8488	84.3514	22.0163
	1.52416e-09	85.2609	84.2515	42.1789
	5.08053e-10	NA	93.3213	59.4953
	DMSO	98.5572	100.915	97.0896
	HILLSLOPE	-0.7423	-0.617	-0.6226
	IC50 (M)	9.437e-07	1.351e-07	9.266e-10
VEGFR2
%Activity
	Conc.(M)	Vorolanib	Sunitinib	Axitinib
	1e-05	7.53433	8.2658	7.42715
	3.33e-06	8.61032	12.7685	6.81025
	1.11e-06	15.9609	19.9408	4.53345
	3.7e-07	24.1553	31.0372	7.20976
	1.23e-07	39.6609	49.2496	7.09595
	4.12e-08	62.7196	68.1506	8.44004
	1.37e-08	76.9206	89.0083	13.235
	4.57e-09	90.1838	101.085	25.1208
	1.52e-09	90.7024	106.759	62.1603
	5.08e-10	99.8103	100.763	84.0171
	DMSO	100	102.272	93.8681
	HILLSLOPE	-0.6704	-0.6971	-1.18
	IC50 (M)	7.607e-08	1.124e-07	2.398e-09
VEGFR3
%Activity
	Conc.(M)	Vorolanib	Sunitinib	Axitinib
	1e-05	2.39465	1.67495	2.01881
	3.33333e-06	4.43345	3.43428	1.23137
	1.11111e-06	8.6296	9.52978	2.43582
	3.7037e-07	18.9841	18.2025	5.72492
	1.23457e-07	30.4899	31.1124	10.2135
	4.11523e-08	44.4411	47.1018	17.024
	1.37174e-08	60.22	63.6058	28.9575
	4.57247e-09	68.3678	73.2279	40.1558
	1.52416e-09	79.6498	80.7665	56.1576
	5.08053e-10	81.1154	86.6789	63.1747
	DMSO	95.0061	94.8043	97.3056
	HILLSLOPE	-0.5757	-0.6357	-0.5107
	IC50 (M)	3.388e-08	4.091e-08	2.13e-09
TIE2
%Activity
	Conc.(M)	Vorolanib	Sunitinib	Axitinib
	1e-05	69.2997	44.8843	10.4999
	3.33333e-06	83.4977	74.4771	7.06141
	1.11111e-06	100.161	93.4148	16.3197
	3.7037e-07	100.126	96.2266	38.0089
	1.23457e-07	102.79	97.6296	60.0894
	4.11523e-08	99.7681	95.5961	78.6535
	1.37174e-08	100.5	98.6228	87.1237
	4.57247e-09	100.646	97.4213	95.0509
	1.52416e-09	103.719	99.6527	98.7462
	5.08053e-10	98.1755	95.0906	95.5837
	DMSO	103.474	93.7909	101.788
	HILLSLOPE	-0.98	-1.331	-0.8188
	IC50 (M)	2.07e-05	8.765e-06	1.976e-07

## Sheet: Fig 4
		Control (-)	Control (+)	1e-05	3e-06	1e-06	3e-07	1e-07	3e-08
Vorolanib	mean	303	1385	144	269	242	241	455	992
	SD	98	465	69	117	84	139	316	356
Sunitinib	mean	344	1798	99	173	298	230	387	893
	SD	182	437	53	79	214	103	118	398
Axitinib	mean	405	1783	259	354	441	373	459	379
	SD	226	388	137	195	195	195	138	170

## Sheet: Fig 5A B
Angiogenesis - Vessel number (IC50)
Group	1	2	3	4	5
Egg i.d.	Neg. Ctrl.	Anti-VEGF	Vorolanib	Sunitinib	Axitinib
1	18.67	11	7	8	10.33
2	15.67	12.67	5.67	9.33	8.67
3	15	12.33	7	10.33	12.67
4	11	12.33	14.67	2	12
5	9	9.67	7	11	7.67
6	16	9.33	6.33		8.33
7	13	12	10.67		11.67
8	12.67	11.67			12.33
9
10
Mean	13.9	11.4	8.3	8.1	10.5
SD	3.076	1.265	3.216	3.609	2.15
SEM	1.088	0.447	1.216	1.614	0.813
n	8	8	7	5	7
Angiogenesis - Vessel thickness score
Group	1	2	3	4	5
Egg i.d.	Neg. Ctrl.	Anti-VEGF	Vorolanib	Sunitinib	Axitinib
1	1	1.33	0	3	0.33
2	0	0.33	1.67	0.67	1.33
3	0	0.33	1.33	2	1.33
4	0	0.33	1	2.33	0
5	0.67	1.33	0.67	2.33	1.67
6	0	1.67	1	1.33	1.67
7	0	0	2.33	2	0.33
8		1	1.67	1	0
9
10
Mean	0.2	0.8	1.2	1.8	0.9
SD	0.418	0.616	0.711	0.777	0.763
SEM	0.158	0.218	0.251	0.275	0.288
n	7	8	8	8	8

## Sheet: S1
	1uM	1uM	1uM
	Avg % Inhibition	Avg % Inhibition	Avg % Inhibition
RTK	Vorolanib	Sunitinib	Axitinib
FGFR1	28.53	61.61	91.85
FGFR2	56.64	77.42	93.95
FGFR3	63.96	79.29	94.58
VEGFR1	54.61	77.03	100
VEGFR2	74.78	83.55	100
VEGFR3	90.14	86.7	97.27
PDGFRb	83.57	92.22	97.41
TIE2	4.09	5.03	81.47

## Sheet: S2
Axitinib Rabbit Choroid 600 ug
Days post-treatment	Concentration (ug/g)
14	200
28	650
60	1300
84	5000
Axitinib NHP Choroid/RPE 600 ug
Days post-treatment
90	960
180	4000
270	3040
Vorolanib Retina 634 ug
Days post-treatment
2	208.6
14	223.3
29	143.1
62	136.3
120	434.5
182	243.2
240	122.5
Vorolanib Choroid 634 ug
Days post-treatment
2	124
14	52
29	74
62	206
120	109
182	200
240	293

## Sheet: S3
Angiogenesis - Vessel number (200 x IC50)
Group	1	2	3	4	5
Egg i.d.	Neg. Ctrl.	Anti-VEGF	Vorolanib	Sunitinib	Axitinib
1	18.67	11	10.33	1.67	6
2	15.67	12.67	14	6.67	9.33
3	15	12.33	8.33	8.33	12.67
4	11	12.33	9.33	10	12
5	9	9.67	9	3.33	10.33
6	16	9.33	1.33	9.33
7	13	12		8.67
8	12.67	11.67		8.33
9
10
Mean	13.9	11.4	8.7	7	11.1
SD	3.076	1.265	4.14	2.994	1.527
SEM	1.088	0.447	1.69	1.058	0.764
n	8	8	6	8	4
